# Supplementary material for: Co-Gelation of Pumpkin-Seed Protein with Egg-White Protein
Source: Foods. 2023 May 17;12(10):2030. doi: 10.3390/foods12102030 (PMC10217760; doi:10.3390/foods12102030)
Supplement: Supplementary file 1 [file foods-12-02030-s001.zip]

Archive with 1 entries (1 files):
- foods-2393539-supplementary.pdf
